# Supplementary material for: Tracking the rising extinction risk of sharks and rays in the Northeast Atlantic Ocean and Mediterranean Sea
Source: Sci Rep. 2021 Jul 28;11:15397. doi: 10.1038/s41598-021-94632-4 (PMC8319307; doi:10.1038/s41598-021-94632-4)
Supplement: Supplementary file 2 — Supplementary Information 2. [file 41598_2021_94632_MOESM2_ESM.xlsx]

## Sheet: RawData
Supplementary Material (All data)
Title: "Tracking the rising extinction risk of sharks and rays in the Northeast Atlantic Ocean and Mediterranean Sea"
Authors: Rachel HL Walls and Nicholas K Dulvy
Region	Family	Species latin name	Original IUCN/EU listing (i.e. NEA and Med categories combined for Europe)	Original 2003/5 statuses without backcasting (from present study) or predicting (from previous work)	Original 2015 sub-regional statuses before merging to EU Europe categories (without predicting from previous work)	1980 backcast status	03/05 status (DD listings backcast from 2015)	2015 status (DD listings predicted for statistically)	Justification for backcasting (1980 and/or 2003/2005 statuses) (reference list at column-end)	Generation length	Total length	Minimum depth	Maximum depth	Median depth	Reproductive mode	Originally Data Deficient / status predicted statistically (0=no, 1=yes)	Primary habitat	Morphology (S=shark, BS=skate, BR=ray, C=chimaera)
MED	Alopiidae	Alopias superciliosus	EN	DD	EN	VU	VU	EN	Minimum 60% population decline since 1973 (42yrs); declines 1950–1980 likely to expand this based on commercial effort doubling during this period and this species = primarily threatened by commercial fisheries; entire depth range fished in both regions; large-bodied; relatively low productivity due to viviparity; relatively long generation length; inference made from Alopias vulpinus as A. super…	14	461	1	723	362	Viviparous	0	Pelagic	S
NEA	Alopiidae	Alopias superciliosus		VU	EN	VU	VU	EN	Minimum 60% population decline since 1973 (42yrs); declines 1950–1980 likely to expand this based on commercial effort doubling during this period and this species = primarily threatened by commercial fisheries; entire depth range fished in both regions; large-bodied; relatively low productivity due to viviparity; relatively long generation length; inference made from Alopias vulpinus as A. super…	14	461	1	723	362	Viviparous	0	Pelagic	S
MED	Alopiidae	Alopias vulpinus	EN	VU	EN	VU	VU	EN	Minimum 60% population decline since 1970 (45 yrs); declines 1950–1980 likely to expand this based on commercial effort doubling during this period and this species = primarily threatened by commercial fisheries; likely exploited heavily during 1980–1950 because entire depth range is heavily fished in both regions; large-bodied; relatively low productivity due to viviparity; relatively long gener…	15	573	1	366	183.5	Viviparous	0	Pelagic	S
NEA	Alopiidae	Alopias vulpinus		NT	EN	VU	VU	EN	Minimum 60% population decline since 1970 (45 yrs); declines 1950–1980 likely to expand this based on commercial effort doubling during this period and this species = primarily threatened by commercial fisheries; likely exploited heavily during 1980–1950 because entire depth range is heavily fished in both regions; large-bodied; relatively low productivity due to viviparity; relatively long gener…	15	573	1	366	183.5	Viviparous	0	Pelagic	S
NEA	Rajidae	Amblyraja hyperborea	LC	LC	LC	LC	LC	LC	Due to the overall rising threat levels from fishing between 1980 and 2015, it is very unlikely that this species was at higher-risk in the past	15	106	300	2500	1400	Oviparous	0	Deep	BS
NEA	Rajidae	Amblyraja jenseni	LC	LC	LC	LC	LC	LC	Due to the overall rising threat levels from fishing between 1980 and 2015, it is very unlikely that this species was at higher-risk in the past	15	112	167	2548	1357.5	Oviparous	0	Deep	BS
NEA	Rajidae	Amblyraja radiata	LC	LC	LC	LC	LC	LC	Due to the overall rising threat levels from fishing between 1980 and 2015, it is very unlikely that this species was at higher-risk in the past	13	90	18	1400	709	Oviparous	0	Coastal	BS
NEA	Scyliorhinidae	Apristurus aphyodes	LC	LC	LC	LC	LC	LC	Due to the overall rising threat levels from fishing between 1980 and 2015, it is very unlikely that this species was at higher-risk in the past	15	54	1014	1800	1407	Oviparous	0	Deep	S
NEA	Scyliorhinidae	Apristurus laurussonii	LC	LC	LC	LC	LC	LC	Due to the overall rising threat levels from fishing between 1980 and 2015, it is very unlikely that this species was at higher-risk in the past	17.5	72	560	2060	1310	Oviparous	0	Deep	S
NEA	Scyliorhinidae	Apristurus manis	LC	LC	LC	LC	LC	LC	Due to the overall rising threat levels from fishing between 1980 and 2015, it is very unlikely that this species was at higher-risk in the past	17.5	88	600	1900	1250	Oviparous	0	Deep	S
NEA	Scyliorhinidae	Apristurus melanoasper	LC	LC	LC	LC	LC	LC	Due to the overall rising threat levels from fishing between 1980 and 2015, it is very unlikely that this species was at higher-risk in the past	17.5	76.1	512	1520	1016	Oviparous	0	Deep	S
NEA	Scyliorhinidae	Apristurus microps	LC	LC	LC	LC	LC	LC	Due to the overall rising threat levels from fishing between 1980 and 2015, it is very unlikely that this species was at higher-risk in the past	15	61	700	2200	1450	Oviparous	0	Deep	S
NEA	Arhynchobatidae	Bathyraja pallida	LC	LC	LC	LC	LC	LC	Due to the overall rising threat levels from fishing between 1980 and 2015, it is very unlikely that this species was at higher-risk in the past	20	162	1879	2952	2415.5	Oviparous	0	Deep	BS
NEA	Arhynchobatidae	Bathyraja richardsoni	LC	LC	LC	LC	LC	LC	Due to the overall rising threat levels from fishing between 1980 and 2015, it is very unlikely that this species was at higher-risk in the past	20	174	1219	2992	2105.5	Oviparous	0	Deep	BS
NEA	Arhynchobatidae	Bathyraja spinicauda	LC	LC	LC	LC	LC	LC	Due to the overall rising threat levels from fishing between 1980 and 2015, it is very unlikely that this species was at higher-risk in the past	20	182	400	1209	804.5	Oviparous	0	Deep	BS
MED	Carcharhinidae	Carcharhinus altimus	DD	DD	DD	VU	EN	CR	2015 status predictied statistically in previous research with ~70% model accuracy (Walls & Dulvy 2020); inference made from published global Red List assessments of similar carcharhinid species (i.e. similar generation length, maximum size, depth range); this species' entire depth range overlaps with the heavily fished zone (0–500m) so it is highly likely to have been heavily exploited when fish…	23	282	12	430	221	LBYSP	1	Coastal	S
MED	Carcharhinidae	Carcharhinus brachyurus	DD	DD	DD	VU	EN	CR	2015 status predictied statistically in previous research with ~70% model accuracy (Walls & Dulvy 2020); inference made from published global Red List assessments of similar carcharhinid species (i.e. similar generation length, maximum size, depth range); this species' entire depth range overlaps with the heavily fished zone (0–500m) so it is highly likely to have been heavily exploited when fish…	23	350	1	100	50.5	LBYSP	1	Coastal	S
NEA	Carcharhinidae	Carcharhinus falciformis	DD	DD	DD	VU	VU	EN	2015 status predictied statistically in previous research with ~70% model accuracy (Walls & Dulvy 2020); inference made from published global Red List assessments of similar carcharhinid species (i.e. similar generation length, maximum size, depth range); this species' entire depth range overlaps with the heavily fished zone (0–500m) so it is highly likely to have been heavily exploited when fish…	23	316	18	500	259	LBYSP	1	Coastal	S
MED	Carcharhinidae	Carcharhinus limbatus	DD	DD	DD	NT	VU	EN	2015 status predictied statistically in previous research with ~70% model accuracy (Walls & Dulvy 2020); inference made from published global Red List assessments of similar carcharhinid species (i.e. similar generation length, maximum size, depth range); this species' entire depth range overlaps with the heavily fished zone (0–500m) so it is highly likely to have been heavily exploited when fish…	NA	193	1	30	15.5	LBYSP	1	Coastal	S
NEA	Carcharhinidae	Carcharhinus longimanus	EN	VU	EN	VU	VU	EN	~50% decline since 1969 (45.9 yrs); large-bodied; very shallow depth range so entire range is heavily fished; no reason to believe this species was not already threatened in 1980, especially due to effort doubling from 1950–1980; relatively long generation length; recent global reassessment revealed this species to be highly sensitive owing to narrow shallow depth range and slow life history	15.3	395	1	152	76.5	LBYSP	0	Pelagic	S
MED	Carcharhinidae	Carcharhinus obscurus	DD	DD	DD	VU	EN	CR	2015 status predictied statistically in previous research with ~70% model accuracy (Walls & Dulvy 2020); inference made from published global Red List assessments of similar carcharhinid species (i.e. similar generation length, maximum size, depth range); this species' entire depth range overlaps with the heavily fished zone (0–500m) so it is highly likely to have been heavily exploited when fish…	23	349	1	400	200.5	LBYSP	1	Coastal	S
NEA	Carcharhinidae	Carcharhinus obscurus		DD	DD	NT	VU	EN	2015 status predictied statistically in previous research with ~70% model accuracy (Walls & Dulvy 2020); inference made from published global Red List assessments of similar carcharhinid species (i.e. similar generation length, maximum size, depth range); this species' entire depth range overlaps with the heavily fished zone (0–500m) so it is highly likely to have been heavily exploited when fish…	23	349	1	400	200.5	LBYSP	1	Coastal	S
MED	Carcharhinidae	Carcharhinus plumbeus	EN	EN	EN	VU	EN	EN	>70% decline (69yr partially projected decline) since 1990s when EU effort was stabilising/reducing again after doubling from 1950–1980; likely already declinig/threatened by the 1980s; large-bodied; very shallow depth range overlaps entirely with heavy fishing since before 1980; long generation length	23	300	1	280	140.5	LBYSP	0	Coastal	S
NEA	Carcharhinidae	Carcharhinus plumbeus		VU	EN	VU	VU	EN	>70% decline (69yr partially projected decline) since 1990s when EU effort was stabilising/reducing again after doubling from 1950–1980; likely already declinig/threatened by the 1980s; large-bodied; very shallow depth range overlaps entirely with heavy fishing since before 1980; long generation length	23	300	1	280	140.5	LBYSP	0	Coastal	S
MED	Odontaspididae	Carcharias taurus	CR	CR	CR	CR	CR	CR	Not sighted at all in Med for >20 years in 2015; fishing and coastal development have increased since 1980 but were already very high then; long generation length; very shallow depth range; large body size and high catchability; no reason to believe the doubling of fishing effort in 1950–1980 would not have depleted this species as its entire depth range overlaps with heavy fishing, even artisanal	20.5	320	1	200	100.5	Viviparous	0	Coastal	S
MED	Lamnidae	Carcharodon carcharias	CR	EN	CR	EN	EN	CR	80% populationreduction since early 1950s (69yrs); much of this decline is likely to have occurred when EU fleet doubled effort in 1950s–1980s; large-bodied; entire depth range fished; actually persecuted since at least 1975 ('Jaws' release led to bad reputation)	23	640	1	250	125.5	Viviparous	0	Pelagic	S
NEA	Lamnidae	Carcharodon carcharias		DD	DD	EN	CR	CR	2015 status predicted statistically in previous research (Walls & Dulvy 2020); inference from Med = 80% population reduction since early 1950s (69yrs); much of this decline is likely to have occurred when EU fleet doubled effort in 1950s–1980s; large-bodied; entire depth range fished; actually persecuted since at least 1975 ('Jaws' release led to bad reputation)	23	640	1	250	125.5	Viviparous	1	Pelagic	S
MED	Centrophoridae	Centrophorus granulosus	CR	VU	CR	NT	VU	CR	99% decline (60yrs) is partially projected, going back to 1990; almost half of this species' depth range offered refuge from fisheries until 1990s when deepwater fisheries expanded to >1000m depth; likely that for such a slow-growing and slow-maturing species some level of decline was already observed from fishing occurring in the shallower half of its depth range before the expansion of fisherie…	20	170	100	1490	795	LBYSP	0	Deep	S
NEA	Centrophoridae	Centrophorus granulosus		CR	CR	CR	CR	CR	There are no data to indicate that the population had not collapsed before the 1980s; fishing pressure was already high throughout much of its depth range; highly sensitive species - long generation length and disproportionately slow growth like other highly sensitive deepwater species; higher deepwater fishing capacity in this region than in the Med	20	170	100	1490	795	LBYSP	0	Deep	S
NEA	Centrophoridae	Centrophorus lusitanicus	EN	VU	EN	NT	VU	EN	Population decline stated in 2015 assessment is partially projected, only going as far back as the 1990s when deepwater fisheries expanded to >1000m; hence, this species is thought to have had some depth refuge prior to the 1990s; smaller body size than C. granulosus therefore not as catchable; slightly deeper minimum depth than C. granulosus so potentially less fisheries exposure	30	100	300	1400	850	LBYSP	0	Deep	S
NEA	Centrophoridae	Centrophorus squamosus	EN	EN	EN	VU	EN	EN	Longer generation length than other Centrophorus spp. but also considerably greater depth refuge; however, spends much of its time shallower than 2000m so fishing exposure still of concern; backcast statuses inferred from congeners with this information considered	52.5	160	230	4000	2115	LBYSP	0	Deep	S
NEA	Centrophoridae	Centrophorus uyato	VU	VU	VU	NT	VU	VU	Shorter generation length than other Centrophorus spp. and similar depth range to C. lusitanicus and C. granulosus; similar body size; inferred from congeners with the shorter generation length in mind	16	120	100	1400	750	LBYSP	0	Deep	S
NEA	Etmopteridae	Centroscyllium fabricii	LC	LC	LC	LC	LC	LC	Due to the overall rising threat levels from fishing between 1980 and 2015, it is very unlikely that this species was at higher-risk in the past	15	107	180	2250	1215	LBYSP	0	Deep	S
MED	Somniosidae	Centroscymnus coelolepis	EN	LC	LC	LC	LC	LC	Due to the overall rising threat levels from fishing between 1980 and 2015, it is very unlikely that this species was at higher-risk in the past	37.5	121	270	3675	1972.5	LBYSP	0	Deep	S
NEA	Somniosidae	Centroscymnus coelolepis		EN	EN	EN	EN	CR	>80% decline since 1915 (100yrs) much of which probably took place between 1950 and 1980 when commercial effort expanded; has much depth refuge but very long generation length; pregnant females known to occur at shallower depths making the species much more sensitive to exploitation if this is the demographic being predominantly caught; we assume therefore at the point of 1980 the population was …	37.5	121	270	3675	1972.5	LBYSP	0	Deep	S
NEA	Somniosidae	Centroselachus crepidater	LC	LC	LC	LC	LC	LC	Due to the overall rising threat levels from fishing between 1980 and 2015, it is very unlikely that this species was at higher-risk in the past	37	105	200	1500	850	LBYSP	0	Deep	S
MED	Cetorhinidae	Cetorhinus maximus	EN	EN	EN	EN	EN	EN	Targeted since long before 1980 and only prohibited since early-2000s; highly sensitive owing to long generation length, very large body size, and behaviour - i.e. slowly swimming at surface feeding on plankton within reach of any type of fishing vessel; due to overall increasing threat levels between 1980 and 2015 there is no reason to presume this species was worse off in 1980 than in 2003/05	34	1276	1	1264	632.5	Viviparous	0	Pelagic	S
NEA	Cetorhinidae	Cetorhinus maximus		EN	EN	EN	EN	EN	Targeted since long before 1980 and only prohibited since early-2000s; highly sensitive owing to long generation length, very large body size, and behaviour - i.e. slowly swimming at surface feeding on plankton within reach of any type of fishing vessel; due to overall increasing threat levels between 1980 and 2015 there is no reason to presume this species was worse off in 1980 than in 2003/05	34	1276	1	1264	632.5	Viviparous	0	Pelagic	S
MED	Chimaeridae	Chimaera monstrosa	NT	NT	NT	LC	NT	NT	>20% decline since 1950 (65yrs); likely slight decline prior to 1980 due to shallow portion of its depth range overlapping with heavy commercial fishing, which doubled in effort between 1950–1980, so it is unrealistic to assume this sensitive species was LC in 1980; deepwater fisheries not as extensive in Med as NEA	18.6	150	300	1663	981.5	Oviparous	0	Deep	C
NEA	Chimaeridae	Chimaera monstrosa		NT	NT	LC	NT	NT	>20% decline since 1950 (65yrs); likely slight decline prior to 1980 due to shallow portion of its depth range overlapping with heavy commercial fishing, which doubled in effort between 1950–1980, so it is unrealistic to assume this sensitive species was LC in 1980; real threat likely to have begun in 1990s when deepwater fishing expanded in the region	18.6	150	300	1663	981.5	Oviparous	0	Deep	C
NEA	Chimaeridae	Chimaera opalescens	LC	LC	LC	LC	LC	LC	Due to the overall rising threat levels from fishing between 1980 and 2015, it is very unlikely that this species was at higher-risk in the past	18	109.8	900	1400	1150	Oviparous	0	Deep	C
NEA	Chlamydoselachidae	Chlamydoselachus anguineus	LC	LC	LC	LC	LC	LC	Due to the overall rising threat levels from fishing between 1980 and 2015, it is very unlikely that this species was at higher-risk in the past	32	196	100	1500	800	LBYSP	0	Deep	S
MED	Dalatiidae	Dalatias licha	EN	VU	VU	NT	VU	VU	36% decline 1972–2059 (87 yrs); deepwater fisheries not as deep or extensive in Med as NEA but species still likely declining in Med prior to 1980 as fishing effort had just doubled, so unrealistic to put LC in 1980; very long generation length and very shallow minimum depth but ~40% of depth range offers refuge	28.75	180	37	1800	918.5	LBYSP	0	Deep	S
NEA	Dalatiidae	Dalatias licha		VU	EN	VU	VU	EN	87% decline 1972–2059 (87yrs); although this species has some depth refuge it also has a very shallow minimum depth; deepwater fisheries deepened since 1990s but already covered half of this species' depth range since at least 1950; high sensitivity from long generation length and higher deepwater fishin capacity in NEA than Med makes it likely that it was already threatened in 1980	28.75	180	37	1800	918.5	LBYSP	0	Deep	S
MED	Dasyatidae	Dasyatis centroura	VU	NT	VU	NT	NT	VU	30% decline since 1964 (51 yrs); fishing pressure throughout depth range high since pre-1980; large body; shallow depth range; long generation length; hence, unlikely to have been LC in 1980	17	260	1	200	100.5	LBYSP	0	Coastal	BR
NEA	Dasyatidae	Dasyatis centroura		LC	VU	LC	NT	VU	30% decline since 1964 (51 yrs); fishing pressure throughout depth range high since pre-1980; large body; shallow depth range; long generation length; hence, unlikely to have been LC in 1980	17	260	1	200	100.5	LBYSP	0	Coastal	BR
MED	Dasyatidae	Dasyatis pastinaca	VU	NT	VU	NT	NT	VU	30% decline since 1964 (51 yrs); fishing pressure throughout depth range high since pre-1980; large body; shallow depth range; long generation length; hence, unlikely to have been LC in 1980	7.5	140	1	200	100.5	LBYSP	0	Coastal	BR
NEA	Dasyatidae	Dasyatis pastinaca		NT	VU	NT	NT	VU	30% decline since 1964 (51 yrs); fishing pressure throughout depth range high since pre-1980; large body; shallow depth range; long generation length; hence, unlikely to have been LC in 1980	7.5	140	1	200	100.5	LBYSP	0	Coastal	BR
NEA	Centrophoridae	Deania calcea	EN	VU	EN	EN	EN	EN	89% decline since 1970 but stable now; this species was declining more in 1980 than it is now; no reason to assume it was higher-risk in 1980 than in 2005 though owing to expansion of deepwater fishing in 1990s	30	122	60	1490	775	LBYSP	0	Deep	S
NEA	Centrophoridae	Deania hystricosa	DD	DD	DD	LC	LC	LC	Due to the overall rising threat levels from fishing between 1980 and 2015, it is very unlikely that this species was at higher-risk in the past; 2015 status predicted statistically in previous research (Walls & Dulvy 2020)	30	111	471	1300	885.5	LBYSP	1	Deep	S
NEA	Centrophoridae	Deania profundorum	DD	DD	DD	LC	LC	LC	Due to the overall rising threat levels from fishing between 1980 and 2015, it is very unlikely that this species was at higher-risk in the past; 2015 status predicted statistically in previous research (Walls & Dulvy 2020)	30	97	275	1785	1030	LBYSP	1	Deep	S
MED	Rajidae	Dipturus batis	CR	CR	CR	CR	CR	CR	We know from the literature that the population collapsed due to overfishing before 1980 as this species is very large and highly sensitive to exploitation	30	254	1	600	300.5	Oviparous	0	Coastal	BS
NEA	Rajidae	Dipturus batis		CR	CR	CR	CR	CR	We know from the literature that the population collapsed due to overfishing before 1980 as this species is very large and highly sensitive to exploitation	30	254	1	600	300.5	Oviparous	0	Coastal	BS
NEA	Rajidae	Dipturus nidarosiensis	NT	NT	NT	LC	NT	NT	<30% decline since 1985 (30 yrs); pre-1990 this species had refuge from deepwater fisheries so the declines were likely lower prior to this	10	230	200	1000	600	Oviparous	0	Deep	BS
MED	Rajidae	Dipturus oxyrinchus	NT	NT	NT	LC	NT	NT	<30% decline since 1985 (30 yrs); likely already declining before to some degree but deepwater fisheries will have posed more of a threat since 1990	10	150	90	900	495	Oviparous	0	Deep	BS
NEA	Rajidae	Dipturus oxyrinchus		NT	NT	LC	NT	NT	<30% decline since 1985 (30 yrs); likely already declining before to some degree but deepwater fisheries will have posed more of a threat since 1990	10	150	90	900	495	Oviparous	0	Deep	BS
MED	Echinorhinidae	Echinorhinus brucus	EN	EN	EN	EN	EN	EN	Apparently only sporadically sighted now; thought to have been depleted by early industrial fisheries so likely already depleted by 1980; this is due to high sensitivity - i.e. very long generation length, large body size, and shallow minimum depth; no reason to assume less at-risk in 1980	30	310	18	1214	616	LBYSP	0	Deep	S
NEA	Echinorhinidae	Echinorhinus brucus		EN	EN	EN	EN	EN	Apparently only sporadically sighted now; thought to have been depleted by early industrial fisheries so likely already depleted by 1980; this is due to high sensitivity - i.e. very long generation length, large body size, and shallow minimum depth; no reason to assume less at-risk in 1980	30	310	18	1214	616	LBYSP	0	Deep	S
NEA	Etmopteridae	Etmopterus princeps	LC	DD	LC	LC	LC	LC	Due to the overall rising threat levels from fishing between 1980 and 2015, it is very unlikely that this species was at higher-risk in the past	43.5	89	350	4500	2425	LBYSP	0	Deep	S
NEA	Etmopteridae	Etmopterus pusillus	DD	DD	DD	LC	LC	LC	Due to the overall rising threat levels from fishing between 1980 and 2015, it is very unlikely that this species was at higher-risk in the past; 2015 status predicted statistically in previous research (Walls & Dulvy 2020)	14	50	274	1998	1136	LBYSP	1	Deep	S
MED	Etmopteridae	Etmopterus spinax	NT	LC	LC	LC	LC	LC	Due to the overall rising threat levels from fishing between 1980 and 2015, it is very unlikely that this species was at higher-risk in the past	8.5	60	70	2000	1035	LBYSP	0	Deep	S
NEA	Etmopteridae	Etmopterus spinax		NT	NT	LC	NT	NT	<20% decline from 1970–2004 then deepwater fisheries backed off between 2005 and 2015; hence, likely already declining slightly by 1980, but most of its depth range was outside the reach of deepwater fisheries at this time so probably lower-risk	8.5	60	70	2000	1035	LBYSP	0	Deep	S
MED	Triakidae	Galeorhinus galeus	VU	VU	VU	NT	VU	VU	38% decline since 1925 (90 yrs); this was likely highest between 1950 and 2015 according to the increasing pattern of fishing effort; hence, probably already at least NT by 1980 as entire depth range is within fisheries reach; large-bodied so high catchability and slow growth, very long generation length	30	200	2	800	401	LBYSP	0	Coastal	S
NEA	Triakidae	Galeorhinus galeus		VU	VU	NT	VU	VU	38% decline since 1925 (90 yrs); this was likely highest between 1950 and 2015 according to the increasing pattern of fishing effort; hence, probably already at least NT by 1980 as entire depth range is within fisheries reach; large-bodied so high catchability and slow growth, very long generation length	30	200	2	800	401	LBYSP	0	Coastal	S
MED	Scyliorhinidae	Galeus atlanticus	NT	NT	NT	LC	NT	NT	<30% decline since 1970; therefore already declining in 1980; although overlaps entirely with fisheries reach and has long generation length, very small-bodied and oviparous so growth rates are higher relatively	15	45	330	710	520	Oviparous	0	Deep	S
NEA	Scyliorhinidae	Galeus atlanticus		NT	NT	LC	NT	NT	<30% decline since 1970; therefore already declining in 1980; although overlaps entirely with fisheries reach and has long generation length, very small-bodied and oviparous so growth rates are higher relatively	15	45	330	710	520	Oviparous	0	Deep	S
MED	Scyliorhinidae	Galeus melastomus	LC	LC	LC	LC	LC	LC	Due to the overall rising threat levels from fishing between 1980 and 2015, it is very unlikely that this species was at higher-risk in the past	5.7	90	55	2000	1027.5	Oviparous	0	Deep	S
NEA	Scyliorhinidae	Galeus melastomus		LC	LC	LC	LC	LC	Due to the overall rising threat levels from fishing between 1980 and 2015, it is very unlikely that this species was at higher-risk in the past	5.7	90	55	2000	1027.5	Oviparous	0	Deep	S
NEA	Scyliorhinidae	Galeus murinus	LC	LC	LC	LC	LC	LC	Due to the overall rising threat levels from fishing between 1980 and 2015, it is very unlikely that this species was at higher-risk in the past	10	63	380	1250	815	Oviparous	0	Deep	S
MED	Rhinobatidae	Glaucostegus cemiculus	EN	EN	EN	EN	EN	EN	Global assessment now CR and Med assessment removed from IUCN site. Decision - EN in 1980 because: shallow depth range, large body size, highly sensitive Family; definitely heavily exploited since before 1980; sensitive enough to have collapsed before 1980 according to patterns of fishing effort and susceptibility even to artisanal fishing activity	10	202	1	100	50.5	LBYSP	0	Coastal	BR
NEA	Rhinobatidae	Glaucostegus cemiculus		EN	EN	EN	EN	EN	Global assessment now CR and Med assessment removed from IUCN site. Decision - EN in 1980 because: shallow depth range, large body size, highly sensitive Family; definitely heavily exploited since before 1980; sensitive enough to have collapsed before 1980 according to patterns of fishing effort and susceptibility even to artisanal fishing activity	10	202	1	100	50.5	LBYSP	0	Coastal	BR
MED	Gymnuridae	Gymnura altavela	CR	VU	CR	CR	CR	CR	80% decline since 1985; very large-bodied; very shallow depth range; susceptible to artisanal fisheries as well as commercial, both of which have been heavy in the Med since long before 1980	7	400	10	100	55	LBYSP	0	Coastal	BR
NEA	Gymnuridae	Gymnura altavela		VU	CR	CR	CR	CR	No data to indicate it had not collapsed before the 1980s, fishing pressure was already too high for this species' sensitivity: very large, very shallow limited depth range	7	400	10	100	55	LBYSP	0	Coastal	BR
NEA	Rhinochimaeridae	Harriotta haeckeli	LC	LC	LC	LC	LC	LC	Due to the overall rising threat levels from fishing between 1980 and 2015, it is very unlikely that this species was at higher-risk in the past	15	72	1114	2603	1858.5	Oviparous	0	Deep	C
NEA	Rhinochimaeridae	Harriotta raleighana	LC	LC	LC	LC	LC	LC	Due to the overall rising threat levels from fishing between 1980 and 2015, it is very unlikely that this species was at higher-risk in the past	15	70	380	2600	1490	Oviparous	0	Deep	C
MED	Hexanchidae	Heptranchias perlo	DD	DD	DD	LC	NT	NT	2015 status predicted statistically in previous research (Walls & Dulvy 2020); also inference taken from congeners of similar size, etc.; likely to have been less at-risk in 1980 owing to refuge from deepwater fisheries but the expansion of deepwater fishing in the 1990s is likely to have affected the population as it no longer has any refuge at depth	NA	140	300	1000	650	LBYSP	1	Deep	S
NEA	Hexanchidae	Heptranchias perlo		DD	DD	LC	NT	NT	2015 status predicted statistically in previous research (Walls & Dulvy 2020); also inference taken from congeners of similar size, etc.; likely to have been less at-risk in 1980 owing to refuge from deepwater fisheries but the expansion of deepwater fishing in the 1990s is likely to have affected the population as it no longer has any refuge at depth	NA	140	300	1000	650	LBYSP	1	Deep	S
MED	Hexanchidae	Hexanchus griseus	LC	LC	LC	LC	LC	LC	Due to the overall rising threat levels from fishing between 1980 and 2015, it is very unlikely that this species was at higher-risk in the past	35	482	217	2500	1358.5	LBYSP	0	Deep	S
NEA	Hexanchidae	Hexanchus griseus		LC	LC	LC	LC	LC	Due to the overall rising threat levels from fishing between 1980 and 2015, it is very unlikely that this species was at higher-risk in the past	35	482	217	2500	1358.5	LBYSP	0	Deep	S
MED	Hexanchidae	Hexanchus nakamurai	DD	DD	DD	VU	EN	EN	2015 status predicted statistically in previous research (Walls & Dulvy 2020); also inference taken from congeners of similar size, etc.; depth range entirely within reach of fisheries, therefore declines likely to have started pre-1980; likely long generation length like H. griseus	NA	180	90	621	355.5	LBYSP	1	Deep	S
NEA	Hexanchidae	Hexanchus nakamurai		DD	DD	NT	VU	VU	2015 status predicted statistically in previous research (Walls & Dulvy 2020); also inference taken from congeners of similar size, etc.; depth range entirely within reach of fisheries, therefore declines likely to have started pre-1980; likely long generation length like H. griseus	NA	180	90	621	355.5	LBYSP	1	Deep	S
NEA	Chimaeridae	Hydrolagus affinis	LC	LC	LC	LC	LC	LC	Due to the overall rising threat levels from fishing between 1980 and 2015, it is very unlikely that this species was at higher-risk in the past	18	86	300	2410	1355	Oviparous	0	Deep	C
NEA	Chimaeridae	Hydrolagus lusitancius	LC	LC	LC	LC	LC	LC	Due to the overall rising threat levels from fishing between 1980 and 2015, it is very unlikely that this species was at higher-risk in the past	20	117.7	1600	2410	2005	Oviparous	0	Deep	C
NEA	Chimaeridae	Hydrolagus mirabilis	LC	LC	LC	LC	LC	LC	Due to the overall rising threat levels from fishing between 1980 and 2015, it is very unlikely that this species was at higher-risk in the past	15	35	450	1933	1191.5	Oviparous	0	Deep	C
NEA	Chimaeridae	Hydrolagus pallidus	LC	LC	LC	LC	LC	LC	Due to the overall rising threat levels from fishing between 1980 and 2015, it is very unlikely that this species was at higher-risk in the past	20	137.6	1188	2500	1844	Oviparous	0	Deep	C
NEA	Dalatiidae	Isistius plutodus	LC	LC	LC	LC	LC	LC	Due to the overall rising threat levels from fishing between 1980 and 2015, it is very unlikely that this species was at higher-risk in the past	15	42	60	2060	1060	LBYSP	0	Pelagic	S
MED	Lamnidae	Isurus oxyrinchus	DD	CR	CR	EN	EN	EN	No data to suggest this species would have been lower-risk in the past based on its intrinsic sensitivity (long generation length, very large body size); depth range entirely within the heavily fished zone; presumed relatively low productivity due to viviparity	25	400	1	500	250.5	Viviparous	0	Pelagic	S
NEA	Lamnidae	Isurus oxyrinchus		DD	DD	CR	CR	CR	2015 status predicted statistically in previous research (Walls & Dulvy 2020); no data to indicate this population had not collapsed before the 1980s - fishing pressure was already too high for this species' intrinsic sensitivity (i.e. long generation length and very large body size)	25	400	1	500	250.5	Viviparous	1	Pelagic	S
MED	Lamnidae	Isurus paucus	DD	DD	DD	EN	EN	CR	2015 status predicted statistically in previous research (Walls & Dulvy 2020); larger bodied and narrower depth range than I. oxyrinchus, which this assessment was largely inferred from	25	427	12	430	221	LBYSP	1	Pelagic	S
NEA	Lamnidae	Isurus paucus		DD	DD	VU	EN	EN	2015 status predicted statistically in previous research (Walls & Dulvy 2020); larger bodied and narrower depth range than I. oxyrinchus, which this assessment was largely inferred from; this species was backcast as LC in 1980 globally and is EN globally 2018 but fishing in European waters has historically been a lot higher for a lot longer than other regions	25	427	12	430	221	LBYSP	1	Pelagic	S
MED	Lamnidae	Lamna nasus	CR	CR	CR	CR	CR	CR	No data to indicate that this population had not collapsed before the 1980s as fishing pressure was already too high for its intrinsic sensitivity (i.e. long generation length, majority of depth range overlapping with fishing activity, very large body size)	25	355	1	1360	680.5	Viviparous	0	Pelagic	S
NEA	Lamnidae	Lamna nasus		CR	CR	CR	CR	CR	No data to indicate that this population had not collapsed before the 1980s as fishing pressure was already too high for its intrinsic sensitivity (i.e. long generation length, majority of depth range overlapping with fishing activity, very large body size)	25	355	1	1360	680.5	Viviparous	0	Pelagic	S
MED	Rajidae	Leucoraja circularis	EN	EN	CR	VU	EN	CR	80% decline since 1991, if ~20-30% of that decline was perceived to be between assessments (i.e. the shift from EN to CR since 2003) then this species was likely already declining in 1980 owing to its medium-large body size and depth range overlapping entirely with fisheries even before that time	9.7	120	50	800	425	Oviparous	0	Coastal	BS
NEA	Rajidae	Leucoraja circularis		VU	VU	NT	VU	VU	Data are poor, species rare in NEA overall, suspected to have moved to deeper water where not fished; medium-large body size and depth range technically overlaps entirely with fisheries although there is knowledge of areas of refuge due to inaccessibility for fishing vessels (hence, lower threat level than the Med); so declines of up to 30% suspected since ~1985; no reason to assume it wasn't bei…	9.7	120	50	800	425	Oviparous	0	Coastal	BS
MED	Rajidae	Leucoraja fullonica	VU	CR	CR	CR	CR	CR	No data to indicate the population had not already collapsed before 1980s, fishing pressure was already high and fully overlapping the depth range, medium-large body size makes this species highly catchable	9.7	110	30	800	415	Oviparous	0	Coastal	BS
NEA	Rajidae	Leucoraja fullonica		NT	VU	NT	NT	VU	30-50% decline since 1985; medium-large body size; depth range overlaps entirely with fisheries; no reason to believe it wasn't already declining in 1980 when effort was already high (also suspected to possibly be EN in 2015 so LC seems an unrealistic leap given the high fishing pressure throughout the timeline)	9.7	110	30	800	415	Oviparous	0	Coastal	BS
MED	Rajidae	Leucoraja melitensis	CR	CR	CR	CR	CR	CR	No data to indicate the population had not already collapsed before 1980s, fishing pressure was already high and fully overlapping the depth range, medium body size makes this species quite catchable; very very limited endemic geographic range only thought to have minor refuge at the deepest part of its depth range as fisheries typically are not as deep in Med, but this depth range is still fished	5	50	60	800	430	Oviparous	0	Coastal	BS
MED	Rajidae	Leucoraja naevus	LC	NT	NT	LC	NT	NT	<30% decline since 1991; smaller than congeners but still catchable size and overlaps entirely with fisheries; therefore likely already declining somewhat in 1980; smaller species like this were probably discarded more often around 1980 because larger species were still being caught and would have been preferred	9.7	72	20	500	260	Oviparous	0	Coastal	BS
NEA	Rajidae	Leucoraja naevus		LC	LC	LC	LC	LC	Due to the overall rising threat levels from fishing between 1980 and 2015, it is very unlikely that this species was at higher-risk in the past	9.7	72	20	500	260	Oviparous	0	Coastal	BS
NEA	Rajidae	Malacoraja kreffti	LC	LC	LC	LC	LC	LC	Due to the overall rising threat levels from fishing between 1980 and 2015, it is very unlikely that this species was at higher-risk in the past	13	70	1000	1500	1250	Oviparous	0	Deep	BS
NEA	Rajidae	Malacoraja spinacidermis	LC	LC	LC	LC	LC	LC	Due to the overall rising threat levels from fishing between 1980 and 2015, it is very unlikely that this species was at higher-risk in the past	13	70.5	475	1570	1022.5	Oviparous	0	Deep	BS
NEA	Mitsukurinidae	Mitsukurina owstoni	LC	LC	LC	LC	LC	LC	Due to the overall rising threat levels from fishing between 1980 and 2015, it is very unlikely that this species was at higher-risk in the past	30	617	40	1300	670	Viviparous	0	Deep	S
MED	Mobulidae	Mobula mobular	EN	EN	EN	VU	EN	EN	Minimum 50% decline since ~1982; very large species; highly sensitive family with incredibly low reproductive rates; depth range overlaps entirely with fisheries; according to its life history and fishing effort trends, it must have at least been threatened by 1980	20	520	1	700	350.5	LBYSP	0	Pelagic	BR
NEA	Mobulidae	Mobula mobular		EN	EN	VU	EN	EN	Minimum 50% decline since ~1982; very large species; highly sensitive family with incredibly low reproductive rates; depth range overlaps entirely with fisheries; according to its life history and fishing effort trends, it must have at least been threatened by 1980	20	520	1	700	350.5	LBYSP	0	Pelagic	BR
MED	Triakidae	Mustelus asterias	NT	VU	VU	NT	VU	VU	30% decline since 1976; smaller species such as this one may not have been as at-risk in past when there were still larger species to be prioritised for landing but unrealistic to assume it would have been LC due to relatively long generation period, very narrow shallow depth range and medium catchable size	13.1	103.7	1	200	100.5	LBYSP	0	Coastal	S
NEA	Triakidae	Mustelus asterias		LC	LC	LC	LC	LC	Due to the overall rising threat levels from fishing between 1980 and 2015, it is very unlikely that this species was at higher-risk in the past	13.1	103.7	1	200	100.5	LBYSP	0	Coastal	S
MED	Triakidae	Mustelus mustelus	VU	VU	VU	NT	VU	VU	30% decline since 1962; smaller species such as this may not have been as at-risk in past when there were still larger species to be prioritised for landing; unrealistic to list as LC in 1980 though due to long generation length, medium-large body size, and narrow depth range entirely within reach of heavy fishing	17.8	164	5	350	177.5	LBYSP	0	Coastal	S
NEA	Triakidae	Mustelus mustelus		VU	VU	NT	VU	VU	30% decline since 1962; smaller species such as this may not have been as at-risk in past when there were still larger species to be prioritised for landing; unrealistic to list as LC in 1980 though due to long generation length, medium-large body size, and narrow depth range entirely within reach of heavy fishing	17.8	164	5	350	177.5	LBYSP	0	Coastal	S
MED	Triakidae	Mustelus punctulatus	VU	DD	VU	NT	VU	VU	30% decline over 53 yrs past and future; inferred from congeners M. mustelus and M. asterias because less information available for this species	17.8	122	1	300	150.5	Viviparous	0	Coastal	S
NEA	Triakidae	Mustelus punctulatus		DD	VU	NT	VU	VU	30% decline over 53 yrs past and future; inferred from congeners M. mustelus and M. asterias because less information available for this species	17.8	122	1	300	150.5	Viviparous	0	Coastal	S
MED	Myliobatidae	Myliobatis aquila	VU	NT	VU	NT	NT	VU	30% decline since ~1982; medium-large body size and depth range overlaps entirely with fisheries so no reason to believe it wasn't already declining in 1980	11	150	1	537	269	LBYSP	0	Coastal	BR
NEA	Myliobatidae	Myliobatis aquila		VU	VU	NT	VU	VU	30% decline since ~1982; medium-large body size and depth range overlaps entirely with fisheries so no reason to believe it wasn't already declining in 1980	11	150	1	537	269	LBYSP	0	Coastal	BR
NEA	Rajidae	Neoraja caerulea	LC	LC	LC	LC	LC	LC	Due to the overall rising threat levels from fishing between 1980 and 2015, it is very unlikely that this species was at higher-risk in the past	5	32	600	1260	930	Oviparous	0	Deep	BS
NEA	Rajidae	Neoraja iberica	LC	LC	LC	LC	LC	LC	Due to the overall rising threat levels from fishing between 1980 and 2015, it is very unlikely that this species was at higher-risk in the past	5	32.7	270	670	470	Oviparous	0	Deep	BS
MED	Odontaspididae	Odontaspis ferox	CR	EN	CR	EN	EN	CR	>80% decline across EU since 1955; large bodied, long generation length, depth range overlaps entirely with fisheries; no reason to believe it was lower-risk in 1980 than 2003; effort already high between 1950 and 1980 so likely already significantly depleted by 1980	20.5	450	12	850	431	Viviparous	0	Coastal	S
NEA	Odontaspididae	Odontaspis ferox		VU	CR	VU	EN	CR	>80% decline across EU since 1955; large bodied, long generation length, depth range overlaps entirely with fisheries; no reason to believe it was lower-risk in 1980 than 2003; effort already high between 1950 and 1980 so likely already significantly depleted by 1980	20.5	450	12	850	431	Viviparous	0	Coastal	S
MED	Oxynotidae	Oxynotus centrina	VU	CR	CR	CR	CR	CR	Nothing to indicate it had not collapsed before 1980s, fishing pressure was already high	20	150	60	600	330	LBYSP	0	Deep	S
NEA	Oxynotidae	Oxynotus centrina		VU	VU	NT	VU	VU	Minimum 30% decline since 1955; likely already declining by 1980 as fishing doubled 1950–1980 and this species' entire depth range was already within fisheries reach at that time	20	150	60	600	330	LBYSP	0	Deep	S
NEA	Oxynotidae	Oxynotus paradoxus	DD	DD	DD	LC	NT	NT	2015 status predicted statistically in previous research (Walls & Dulvy 2020); not as at-risk as congener O. centrina now likely owing to smaller body size; assume was lower risk than congener in 1980 as well	20	118	265	720	492.5	LBYSP	1	Deep	S
MED	Carcharhinidae	Prionace glauca	NT	VU	CR	NT	VU	CR	78-90% decline since 1985; despite known relative resilience of this species the Med sub-population doesn't seem to be replenished by the NEA/ECA and fishing has been very heavy here since pre-1980 so likely already declining then	10	380	1	1160	580.5	LBYSP	0	Pelagic	S
NEA	Carcharhinidae	Prionace glauca		NT	NT	LC	NT	NT	Almost 30% decline since 1985; landings have increased since 2005 but this species wasn't of concern before due to its higher reproductive rates than other pelagic species; in 1980 when larger species were still being caught, this species was likely discarded (it is still usually discarded today even)	10	380	1	1160	580.5	LBYSP	0	Pelagic	S
MED	Pristidae	Pristis pectinata	CR	CR	CR	CR	CR	CR	No data to indicate the population had not collapsed before 1980s; sawfish have disappeared from this region; susceptible to even the most shallow and basic artisanal fishing gear, hence, exploitation has been high since long before 1980	17	760	1	88	44.5	LBYSP	0	Coastal	BR
NEA	Pristidae	Pristis pectinata		CR	CR	CR	CR	CR	No data to indicate the population had not collapsed before 1980s; sawfish have disappeared from this region; susceptible to even the most shallow and basic artisanal fishing gear, hence, exploitation has been high since long before 1980	17	760	1	88	44.5	LBYSP	0	Coastal	BR
MED	Pristidae	Pristis pristis	CR	CR	CR	CR	CR	CR	No data to indicate the population had not collapsed before 1980s; sawfish have disappeared from this region; susceptible to even the most shallow and basic artisanal fishing gear, hence, exploitation has been high since long before 1980	17	656	1	26	13.5	LBYSP	0	Coastal	BR
NEA	Pristidae	Pristis pristis		CR	CR	CR	CR	CR	No data to indicate the population had not collapsed before 1980s; sawfish have disappeared from this region; susceptible to even the most shallow and basic artisanal fishing gear, hence, exploitation has been high since long before 1980	17	656	1	26	13.5	LBYSP	0	Coastal	BR
NEA	Pseudotriakidae	Pseudotriakis microdon	DD	DD	DD	NT	VU	VU	2015 status predicted statistically in previous research (Walls & Dulvy 2020); large-bodied; very long generation length; ~50% of depth range offers depth refuge; therefore, likely some degree of decline prior to 1980	30	296	100	1890	995	Viviparous	1	Deep	S
MED	Myliobatidae	Pteromylaeus bovinus	CR	CR	CR	CR	CR	CR	No data to indicate the population had not collapsed before the 1980s; large-bodied; long generation length; incredibly narrow and shallow depth range making it susceptible even to all types of artisanal fishing; fishing pressure was already high throughout its range long before 1980	15	222	1	30	15.5	LBYSP	0	Coastal	BR
NEA	Myliobatidae	Pteromylaeus bovinus		CR	CR	CR	CR	CR	No data to indicate the population had not collapsed before the 1980s; large-bodied; long generation length; incredibly narrow and shallow depth range making it susceptible even to all types of artisanal fishing; fishing pressure was already high throughout its range long before 1980	15	222	1	30	15.5	LBYSP	0	Coastal	BR
MED	Dasyatidae	Pteroplatytrygon violacea	LC	LC	LC	LC	LC	LC	Due to the overall rising threat levels from fishing between 1980 and 2015, it is very unlikely that this species was at higher-risk in the past	6.5	80	1	238	119.5	LBYSP	0	Pelagic	BR
NEA	Dasyatidae	Pteroplatytrygon violacea		LC	LC	LC	LC	LC	Due to the overall rising threat levels from fishing between 1980 and 2015, it is very unlikely that this species was at higher-risk in the past	6.5	80	1	238	119.5	LBYSP	0	Pelagic	BR
MED	Rajidae	Raja asterias	NT	LC	NT	LC	LC	NT	Due to the overall rising threat levels from fishing between 1980 and 2015, it is very unlikely that this species was at higher-risk in the past	6	76	1	343	172	Oviparous	0	Coastal	BS
MED	Rajidae	Raja brachyura	NT	NT	NT	NT	NT	NT	<30% decline since 1985; no reason to believe it wasn't already being exploited and declining by 1980 as effort was already high and this species is relatively large with its depth range overlapping entirely with the heavily fished zone even in 1980	10	120	10	300	155	Oviparous	0	Coastal	BS
NEA	Rajidae	Raja brachyura		NT	NT	NT	NT	NT	<30% decline since 1985; no reason to believe it wasn't already being exploited and declining by 1980 as effort was already high and this species is relatively large with its depth range overlapping entirely with the heavily fished zone even in 1980	10	120	10	300	155	Oviparous	0	Coastal	BS
MED	Rajidae	Raja clavata	NT	NT	NT	NT	NT	NT	<30% decline since 1981; no reason to believe it wasn't already being exploited and declining by 1980 as effort was already high and this species is relatively large with its depth range overlapping entirely with the heavily fished zone even in 1980	11.5	130	10	300	155	Oviparous	0	Coastal	BS
NEA	Rajidae	Raja clavata		NT	NT	NT	NT	NT	<30% decline since 1981; no reason to believe it wasn't already being exploited and declining by 1980 as effort was already high and this species is relatively large with its depth range overlapping entirely with the heavily fished zone even in 1980	11.5	130	10	300	155	Oviparous	0	Coastal	BS
NEA	Rajidae	Raja maderensis	VU	DD	VU	NT	VU	VU	~30% decline since1990; medium sized body but has a narrow shallow depth range, probably not landed in 1980 as still is not landed now; still has a restricted endemic range though (i.e. it is listed under criterion D2), which is why it qualifies for a threatened category	8	80	1	150	75.5	Oviparous	0	Coastal	BS
NEA	Rajidae	Raja microocellata	NT	NT	NT	NT	NT	NT	<30% decline since 1990; no reason to believe it wasn't already being exploited and declining by 1980 as effort was already high and this species is medium sized (body size) with its depth range overlapping entirely with the heavily fished zone even in 1980	8.5	91	1	100	50.5	Oviparous	0	Coastal	BS
MED	Rajidae	Raja miraletus	LC	LC	LC	LC	LC	LC	Due to the overall rising threat levels from fishing between 1980 and 2015, it is very unlikely that this species was at higher-risk in the past	5.69	60	10	530	270	Oviparous	0	Coastal	BS
NEA	Rajidae	Raja miraletus		LC	LC	LC	LC	LC	Due to the overall rising threat levels from fishing between 1980 and 2015, it is very unlikely that this species was at higher-risk in the past	5.69	60	10	530	270	Oviparous	0	Coastal	BS
MED	Rajidae	Raja montagui	LC	LC	LC	LC	LC	LC	Due to the overall rising threat levels from fishing between 1980 and 2015, it is very unlikely that this species was at higher-risk in the past	6.25	80	8	283	145.5	Oviparous	0	Coastal	BS
NEA	Rajidae	Raja montagui		LC	LC	LC	LC	LC	Due to the overall rising threat levels from fishing between 1980 and 2015, it is very unlikely that this species was at higher-risk in the past	6.25	80	8	283	145.5	Oviparous	0	Coastal	BS
MED	Rajidae	Raja polystigma	LC	LC	LC	LC	LC	LC	Due to the overall rising threat levels from fishing between 1980 and 2015, it is very unlikely that this species was at higher-risk in the past	6	60	20	633	326.5	Oviparous	0	Coastal	BS
MED	Rajidae	Raja radula	EN	EN	EN	VU	EN	EN	>50% decline since 1988; Mediterranean endemic so limited range and long history of heavy fishing; likely already declining in 1980 as entire depth range overlaps with fishing activity and has since long before 1980	9	80	1	350	175.5	Oviparous	0	Coastal	BS
MED	Rajidae	Raja undulata	NT	DD	NT	LC	NT	NT	<30% decline since 1970; although it may have been declining already by 1980, declines were likely minimal as this species has refuge on rocky substrate where trawlers cannot operate so we assume it was slightly lower-risk in 1980	15.9	114	1	200	100.5	Oviparous	0	Coastal	BS
NEA	Rajidae	Raja undulata		NT	NT	LC	NT	NT	<30% decline since 1970; although it may have been declining already by 1980, declines were likely minimal as this species has refuge on rocky substrate where trawlers cannot operate so we assume it was slightly lower-risk in 1980	15.9	114	1	200	100.5	Oviparous	0	Coastal	BS
NEA	Rajidae	Rajella bathyphila	LC	LC	LC	LC	LC	LC	Due to the overall rising threat levels from fishing between 1980 and 2015, it is very unlikely that this species was at higher-risk in the past	13	93	600	2300	1450	Oviparous	0	Deep	BS
NEA	Rajidae	Rajella bigelowi	LC	LC	LC	LC	LC	LC	Due to the overall rising threat levels from fishing between 1980 and 2015, it is very unlikely that this species was at higher-risk in the past	12	53	367	4156	2261.5	Oviparous	0	Deep	BS
NEA	Rajidae	Rajella fyllae	LC	LC	LC	LC	LC	LC	Due to the overall rising threat levels from fishing between 1980 and 2015, it is very unlikely that this species was at higher-risk in the past	12	57	170	2050	1110	Oviparous	0	Deep	BS
NEA	Rajidae	Rajella kukujevi	LC	LC	LC	LC	LC	LC	Due to the overall rising threat levels from fishing between 1980 and 2015, it is very unlikely that this species was at higher-risk in the past	13	84	775	1500	1137.5	Oviparous	0	Deep	BS
NEA	Rajidae	Rajella lintea	LC	LC	LC	LC	LC	LC	Due to the overall rising threat levels from fishing between 1980 and 2015, it is very unlikely that this species was at higher-risk in the past	15	125	196	1455	825.5	Oviparous	0	Deep	BS
MED	Rhinobatidae	Rhinobatos rhinobatos	EN	EN	EN	VU	EN	EN	>50% decline since 1974; medium-large body size; very shallow depth range; low productivity; more threatened since finning trade increased but no reason to believe this species wasn't already threatened by overfishing in 1980 due to high intrinsic sensitivity known for guitarfishes (knowledge from recent global reassessment of the Family)	13.5	162	1	180	90.5	LBYSP	0	Coastal	BR
NEA	Rhinobatidae	Rhinobatos rhinobatos		EN	EN	VU	EN	EN	>50% decline since 1974; medium-large body size; very shallow depth range; low productivity; more threatened since finning trade increased but no reason to believe this species wasn't already threatened by overfishing in 1980 due to high intrinsic sensitivity known for guitarfishes (knowledge from recent global reassessment of the Family)	13.5	162	1	180	90.5	LBYSP	0	Coastal	BR
NEA	Rhinochimaeridae	Rhinochimaera atlantica	LC	LC	LC	LC	LC	LC	Due to the overall rising threat levels from fishing between 1980 and 2015, it is very unlikely that this species was at higher-risk in the past	21	140	400	1500	950	Oviparous	0	Deep	C
MED	Myliobatidae	Rhinoptera marginata	DD	DD	DD	VU	EN	EN	2015 status predicted statistically in previous research (Walls & Dulvy 2020); inference also made from species with similar large size/narrow shallow depth range (e.g. G. cemiculus and G. altavela) that are similarly high-risk	11	200	1	100	50.5	LBYSP	1	Coastal	BR
NEA	Myliobatidae	Rhinoptera marginata		DD	DD	VU	EN	EN	2015 status predicted statistically in previous research (Walls & Dulvy 2020); inference also made from species with similar large size/narrow shallow depth range (e.g. G. cemiculus and G. altavela) that are similarly high-risk	11	200	1	100	50.5	LBYSP	1	Coastal	BR
MED	Rajidae	Rostroraja alba	CR	EN	EN	EN	EN	EN	Large-bodied; targeted species; depth range overlaps entirely with fisheries; very long generation length; no reason to believe it would have been lower-risk in 1980, similarly to Dipturus batis	30	200	40	500	270	Oviparous	0	Coastal	BS
NEA	Rajidae	Rostroraja alba		CR	CR	CR	CR	CR	No data to indicate the species had not collapsed before the 1980s, similar situation as for Dipturus batis, large skates were depleted very early on by trawl fisheries and this species has a very long generation length, large size, and depth range entirely within the reach of fishing	30	200	40	500	270	Oviparous	0	Coastal	BS
MED	Scyliorhinidae	Scyliorhinus canicula	LC	LC	LC	LC	LC	LC	Due to the overall rising threat levels from fishing between 1980 and 2015, it is very unlikely that this species was at higher-risk in the past	15	100	1	300	150.5	Oviparous	0	Coastal	S
NEA	Scyliorhinidae	Scyliorhinus canicula		LC	LC	LC	LC	LC	Due to the overall rising threat levels from fishing between 1980 and 2015, it is very unlikely that this species was at higher-risk in the past	15	100	1	300	150.5	Oviparous	0	Coastal	S
MED	Scyliorhinidae	Scyliorhinus stellaris	NT	NT	NT	LC	NT	NT	We assume that smaller-bodied species such as this were lower-risk in 1980 due to larger species still being caught and prioritised for landing	20	150	1	409	205	Oviparous	0	Coastal	S
NEA	Scyliorhinidae	Scyliorhinus stellaris		NT	NT	LC	NT	NT	We assume that smaller-bodied species such as this were lower-risk in 1980 due to larger species still being caught and prioritised for landing	20	150	1	409	205	Oviparous	0	Coastal	S
NEA	Somniosidae	Scymnodalatias garricki	DD	DD	DD	LC	LC	LC	Due to the overall rising threat levels from fishing between 1980 and 2015, it is very unlikely that this species was at higher-risk in the past; 2015 status predicted statistically in previous research (Walls & Dulvy 2020)	37	80	300	2000	1150	LBYSP	1	Deep	S
NEA	Somniosidae	Scymnodon ringens	LC	DD	LC	LC	LC	LC	Due to the overall rising threat levels from fishing between 1980 and 2015, it is very unlikely that this species was at higher-risk in the past	37	110	200	1600	900	LBYSP	0	Deep	S
NEA	Somniosidae	Somniosus microcephalus	NT	NT	NT	LC	NT	NT	The major threat to this species is deepwater fisheries, which expanded in the 1990s, so it is assumed to have been lower risk in 1980	37.4	756	1	2200	1100.5	LBYSP	0	Deep	S
MED	Somniosidae	Somniosus rostratus	DD	DD	DD	LC	NT	NT	2015 status predicted statistically in previous research (Walls & Dulvy 2020); inference also made from similar species; the major threat to this species is deepwater fisheries, which expanded in the 1990s, so it is assumed to have been lower risk in 1980	37.5	143	102	2220	1161	LBYSP	1	Deep	S
NEA	Somniosidae	Somniosus rostratus		DD	DD	LC	LC	LC	Due to the overall rising threat levels from fishing between 1980 and 2015, it is very unlikely that this species was at higher-risk in the past; 2015 status predicted statistically in previous research (Walls & Dulvy 2020)	37.5	143	102	2220	1161	LBYSP	1	Deep	S
NEA	Sphyrnidae	Sphyrna lewini	DD	DD	DD	VU	EN	EN	2015 status predicted statistically in previous research (Walls & Dulvy 2020); backcast as VU in 1980 globally (and listed as CR globally in 2018); inferred from this information and congeners relative to regional fishing effort, intrinsic sensitivity, etc.	22	370	1	275	138	LBYSP	1	Coastal	S
NEA	Sphyrnidae	Sphyrna mokarran	DD	DD	DD	VU	EN	CR	2015 status predicted statistically in previous research (Walls & Dulvy 2020); backcast as VU in 1980 globally (and listed as CR globally in 2018); inferred from this information and congeners relative to regional fishing effort, intrinsic sensitivity, etc.	NA	610	1	80	40.5	LBYSP	1	Coastal	S
MED	Sphyrnidae	Sphyrna zygaena	DD	VU	CR	VU	VU	CR	Large-bodied; very shallow depth range; highly sensitive species; no reason to believe not already threatened/significantly depleted by 1980 according to fishing effort trends	22	400	1	200	100.5	LBYSP	0	Coastal	S
NEA	Sphyrnidae	Sphyrna zygaena		DD	DD	VU	EN	CR	2015 status predicted statistically in previous research (Walls & Dulvy 2020); backcast as NT in 1980 globally (and is VU globally in 2018); inferred from this information and congeners relative to regional fishing effort, intrinsic sensitivity, etc.	22	400	1	200	100.5	LBYSP	1	Coastal	S
NEA	Dalatiidae	Squaliolus laticaudus	LC	LC	LC	LC	LC	LC	Due to the overall rising threat levels from fishing between 1980 and 2015, it is very unlikely that this species was at higher-risk in the past	15	27.5	500	2000	1250	LBYSP	0	Deep	S
MED	Squalidae	Squalus acanthias	EN	EN	EN	EN	EN	EN	Very long generation length; targeted commercially; aggregations of pregnant females targeted by commercial fisheries; depth range offers some refuge; no reason to believe this species was lower-risk in 1980 as effort was already high and quotas are very recent	35	200	1	1446	723.5	LBYSP	0	Coastal	S
NEA	Squalidae	Squalus acanthias		EN	EN	EN	EN	EN	Very long generation length; targeted commercially; aggregations of pregnant females targeted by commercial fisheries; depth range offers some refuge; no reason to believe this species was lower-risk in 1980 as effort was already high and quotas are very recent	35	200	1	1446	723.5	LBYSP	0	Coastal	S
MED	Squalidae	Squalus blainville	DD	DD	DD	LC	NT	NT	2015 status predicted statistically in previous research (Walls & Dulvy 2020); we assume that smaller-bodied species such as this were lower-risk in 1980 due to larger species still being caught and prioritised for landing; not commercially targeted like S. acanthias	NA	90	16	677	346.5	LBYSP	1	Coastal	S
NEA	Squalidae	Squalus blainville		DD	DD	LC	NT	NT	2015 status predicted statistically in previous research (Walls & Dulvy 2020); we assume that smaller-bodied species such as this were lower-risk in 1980 due to larger species still being caught and prioritised for landing; not commercially targeted like S. acanthias	NA	90	16	677	346.5	LBYSP	1	Coastal	S
MED	Squalidae	Squalus megalops	DD	DD	DD	LC	NT	NT	2015 status predicted statistically in previous research (Walls & Dulvy 2020); we assume that smaller-bodied species such as this were lower-risk in 1980 due to larger species still being caught and prioritised for landing; not commercially targeted like S. acanthias	NA	94	1	732	366.5	LBYSP	1	Coastal	S
NEA	Squalidae	Squalus megalops		DD	DD	LC	NT	NT	2015 status predicted statistically in previous research (Walls & Dulvy 2020); we assume that smaller-bodied species such as this were lower-risk in 1980 due to larger species still being caught and prioritised for landing; not commercially targeted like S. acanthias	NA	94	1	732	366.5	LBYSP	1	Coastal	S
MED	Squatinidae	Squatina aculeata	CR	CR	CR	CR	CR	CR	Angel sharks have been depleted for much longer than was previously realised; highly sensitive group; fishing pressure was already high before 1980 throughout its range; disappeared from sightings decades ago	15	188	30	500	265	LBYSP	0	Coastal	S
NEA	Squatinidae	Squatina aculeata		CR	CR	CR	CR	CR	Angel sharks have been depleted for much longer than was previously realised; highly sensitive group; fishing pressure was already high before 1980 throughout its range; disappeared from sightings decades ago	15	188	30	500	265	LBYSP	0	Coastal	S
MED	Squatinidae	Squatina oculata	CR	CR	CR	CR	CR	CR	Angel sharks have been depleted for much longer than was previously realised; highly sensitive group; fishing pressure was already high before 1980 throughout its range; disappeared from sightings decades ago	12	160	20	500	260	LBYSP	0	Coastal	S
NEA	Squatinidae	Squatina oculata		CR	CR	CR	CR	CR	Angel sharks have been depleted for much longer than was previously realised; highly sensitive group; fishing pressure was already high before 1980 throughout its range; disappeared from sightings decades ago	12	160	20	500	260	LBYSP	0	Coastal	S
MED	Squatinidae	Squatina squatina	CR	CR	CR	CR	CR	CR	Angel sharks have been depleted for much longer than was previously realised; highly sensitive group; fishing pressure was already high before 1980 throughout its range; disappeared from sightings decades ago	11	244	1	150	75.5	LBYSP	0	Coastal	S
NEA	Squatinidae	Squatina squatina		CR	CR	CR	CR	CR	Angel sharks have been depleted for much longer than was previously realised; highly sensitive group; fishing pressure was already high before 1980 throughout its range; disappeared from sightings decades ago	11	244	1	150	75.5	LBYSP	0	Coastal	S
MED	Dasyatidae	Taeniurops grabata	DD	DD	DD	NT	VU	VU	2015 status predicted statistically in previous research (Walls & Dulvy 2020); very shallow depth range; likely exploited by artisanal fisheries as well as commercial, which are much longer-standing than commercial in the Med, highly likely to have already declined somewhat by 1980	7.5	100	1	100	50.5	LBYSP	1	Coastal	BR
MED	Torpedinidae	Torpedo marmorata	LC	LC	LC	LC	LC	LC	Due to the overall rising threat levels from fishing between 1980 and 2015, it is very unlikely that this species was at higher-risk in the past	16	61.2	10	100	55	LBYSP	0	Coastal	BR
NEA	Torpedinidae	Torpedo marmorata		LC	LC	LC	LC	LC	Due to the overall rising threat levels from fishing between 1980 and 2015, it is very unlikely that this species was at higher-risk in the past	16	61.2	10	100	55	LBYSP	0	Coastal	BR
MED	Torpedinidae	Torpedo nobiliana	LC	LC	LC	LC	LC	LC	Due to the overall rising threat levels from fishing between 1980 and 2015, it is very unlikely that this species was at higher-risk in the past	25	180	1	800	400.5	LBYSP	0	Coastal	BR
NEA	Torpedinidae	Torpedo nobiliana		LC	LC	LC	LC	LC	Due to the overall rising threat levels from fishing between 1980 and 2015, it is very unlikely that this species was at higher-risk in the past	25	180	1	800	400.5	LBYSP	0	Coastal	BR
MED	Torpedinidae	Torpedo torpedo	LC	LC	LC	LC	LC	LC	Due to the overall rising threat levels from fishing between 1980 and 2015, it is very unlikely that this species was at higher-risk in the past	12.5	60	1	300	150.5	LBYSP	0	Coastal	BR
NEA	Torpedinidae	Torpedo torpedo		LC	LC	LC	LC	LC	Due to the overall rising threat levels from fishing between 1980 and 2015, it is very unlikely that this species was at higher-risk in the past	12.5	60	1	300	150.5	LBYSP	0	Coastal	BR
NEA	Somniosidae	Zameus squamulosus	DD	DD	DD	LC	LC	LC	Due to the overall rising threat levels from fishing between 1980 and 2015, it is very unlikely that this species was at higher-risk in the past; 2015 status predicted statistically in previous research (Walls & Dulvy 2020)	37	69	550	1450	1000	LBYSP	1	Deep	S
Main resources used for backcasting decisions
Bailey et al. 2009. Long-term changes in deep-water fish populations in the northeast Atlantic: a deeper reaching effect of fisheries? DOI: 10.1098/rspb.2009.0098
Carvalho 2017. The EU fishing fleet: trends and economic results. DOI: 10.2771/667047
Cavanagh & Gibson. 2007. Overview of the conservation status of cartilaginous fishes (chondrichthyans) in the Mediterranean Sea. DOI: 10.2305/IUCN.CH.2007.MRA.3.en
Clarke 2009. Sharks, skates and rays in the norhteast Atlantic: population status, advice and management. DOI: 10.1111/j.1439-0426.2008.01069.x
Dulvy et al. 2014. Extinction risk and conservation of the world's sharks and rays. DOI: 10.7554/eLife.00590
Dulvy et al. 2016. Ghosts of the coast: global extinction risk and conservation of sawfishes. DOI: 10.1002/aqc.2525
Garcia et al. 2008. The importance of habitat and life history to extinction risk in sharks, skates, rays and chimaeras. DOI: 10.1098/rspb.2007.1295
Gibson et al. 2008. The conservation status of Northeast Atlantic chondrichthyans: report of the IUCN Shark Specialist Group Northeast Atlantic regional Red List workshop.
IUCN 2012. IUCN Red List Categories and Criteria version 3.1
IUCN 2014. Guidelines for using the IUCN Red List categories and criteria, version 11
iucnredlist.org (all species assessments can be viewed here, from which all biological and ecological information as well as % population declines are sourced - original literature citations listed in each assessment)
Kyne et al. 2020. The thin edge of the wedge: Extremely high extinction risk in wedgefishes and giant guitarfishes. DOI: 10.1002/aqc.3331
Lawson et al. 2020. Extinction risk and conservation of critically endangered angel sharks in the Eastern Atlantic and Mediterranean Sea. DOI: 10.1093/icesjms/fsz222
Nieto et al. 2015. European Red List of Marine Fishes. DOI: 10.2779/082723
Pacoureau et al. 2020. Half a century of global decline in oceanic sharks and rays. Accepted by Nature
Papaconstantinou & Farrugio 2000. Fisheries in the Mediterranean. DOI: 10.12681/mms.2
Rousseau et al. 2019. Evolution of global marine fishing fleets and the response of fished resources. DOI: 10.1073/pnas.1820344116
Scientific, Technical and Economic Committee for Fisheries (STECF) – Evaluation of Fishing Effort Regimes in European Waters - Part 2 (STECF-14-20). 2014. Publications Office of the European Union, Luxembourg, EUR 27027 EN, JRC 93183, 844 pp.
Smith and Garcia 2014. Fishery management: contrasts in the Mediterranean and the Atlantic. DOI: 10.1016/j.cub.2014.07.031
Walls & Dulvy 2020. Eliminating the dark matter of Data Deficiency by predicting the conservation status of Northeast Atlantic and Mediterranean Sea sharks and rays. DOI: 10.1016/j.biocon.2020.108459
WGEF 2018. Report of the working group on elasmobranch fishes (WGEF). ICES CM 2018/ACOM:16
